# Supplementary material for: Immune Regulatory and Underlying Mechanisms of Polysaccharides from Aronia melanocarpa Fruit by Integrated Analysis of Multiple Endogenous Metabolism
Source: Molecules. 2026 Apr 1;31(7):1166. doi: 10.3390/molecules31071166 (PMC13074254; doi:10.3390/molecules31071166)
Supplement: Supplementary file 1 [file molecules-31-01166-s001.zip]

Archive with 1 entries (1 files):
- molecules-4150601-supplementary.pdf
